# Supplementary material for: Multi-omics analysis of TLCD1 as a promising biomarker in pan-cancer
Source: Front Cell Dev Biol. 2024 Mar 15;11:1305906. doi: 10.3389/fcell.2023.1305906 (PMC10978584; doi:10.3389/fcell.2023.1305906)
Supplement: Supplementary file 1 [file Table2.XLSX]

## Sheet: Sheet1
Gene Symbol	Gene ID	PCC
ERAL1	ENSG00000132591.11	0.51
C11orf98	ENSG00000278615.4	0.49
SLC50A1	ENSG00000169241.17	0.49
SDF2	ENSG00000132581.9	0.48
ORMDL2	ENSG00000123353.9	0.46
TRAF4	ENSG00000076604.14	0.46
BOLA2B	ENSG00000169627.7	0.45
ICT1	ENSG00000167862.9	0.44
POLDIP2	ENSG00000004142.11	0.44
MRPL27	ENSG00000108826.15	0.43
OXLD1	ENSG00000204237.4	0.43
RP11-20B24.4	ENSG00000266642.2	0.43
PTRH2	ENSG00000141378.14	0.43
KRTCAP3	ENSG00000157992.12	0.43
PSMB3	ENSG00000277791.4	0.43
SYNGR2	ENSG00000108639.7	0.42
STRA13	ENSG00000169689.14	0.42
SYNE4	ENSG00000181392.14	0.42
ANAPC11	ENSG00000141552.17	0.42
MRPL12	ENSG00000262814.6	0.41
RP5-963E22.6	ENSG00000273821.1	0.41
UQCC3	ENSG00000204922.4	0.41
SMUG1	ENSG00000123415.14	0.41
NMRAL1	ENSG00000153406.13	0.41
TMEM223	ENSG00000168569.7	0.41
AP1M2	ENSG00000129354.11	0.41
PYCRL	ENSG00000104524.13	0.4
LAMTOR2	ENSG00000116586.11	0.4
TMED3	ENSG00000166557.12	0.4
KRTCAP2	ENSG00000163463.11	0.4
CHCHD1	ENSG00000172586.7	0.4
WIBG	ENSG00000170473.16	0.39
GGCT	ENSG00000006625.17	0.39
PYCR1	ENSG00000183010.16	0.39
GEMIN6	ENSG00000152147.10	0.39
ROMO1	ENSG00000125995.15	0.39
MRPS16	ENSG00000182180.13	0.39
NME1	ENSG00000239672.7	0.39
DUS1L	ENSG00000169718.17	0.39
ATIC	ENSG00000138363.14	0.39
MTX1	ENSG00000173171.14	0.38
SLC52A2	ENSG00000185803.8	0.38
ERGIC3	ENSG00000125991.18	0.38
UQCC2	ENSG00000137288.9	0.38
SMIM22	ENSG00000267795.5	0.38
UQCR10	ENSG00000184076.12	0.38
APOA1BP	ENSG00000163382.11	0.38
COA3	ENSG00000183978.7	0.38
DPY30	ENSG00000162961.13	0.38
NOL11	ENSG00000130935.9	0.38
FLAD1	ENSG00000160688.18	0.38
PSENEN	ENSG00000205155.7	0.38
MRPS34	ENSG00000074071.13	0.37
COASY	ENSG00000068120.14	0.37
VPS25	ENSG00000131475.6	0.37
MRPL17	ENSG00000158042.8	0.37
KRT18	ENSG00000111057.10	0.37
TUFM	ENSG00000178952.8	0.37
SLC25A10	ENSG00000183048.11	0.37
PSMG3	ENSG00000157778.8	0.37
RALY-AS1	ENSG00000228265.5	0.37
RNF181	ENSG00000168894.9	0.37
ESRP1	ENSG00000104413.15	0.36
YIF1A	ENSG00000174851.14	0.36
BOLA2	ENSG00000183336.7	0.36
MAFG-AS1	ENSG00000265688.1	0.36
PFDN6	ENSG00000204220.9	0.36
RPL23A	ENSG00000198242.13	0.36
APRT	ENSG00000198931.10	0.36
MRPL14	ENSG00000180992.6	0.36
ABHD11	ENSG00000106077.18	0.36
SLC35B1	ENSG00000121073.13	0.36
MRPS7	ENSG00000125445.10	0.36
HN1	ENSG00000189159.15	0.36
STYXL1	ENSG00000127952.16	0.36
PPAP2C	ENSG00000141934.9	0.36
ZDHHC16	ENSG00000171307.18	0.36
ATP5H	ENSG00000167863.11	0.36
MRPS23	ENSG00000181610.12	0.35
PRSS8	ENSG00000052344.15	0.35
RPN2	ENSG00000118705.16	0.35
KDF1	ENSG00000175707.8	0.35
PSMD4	ENSG00000159352.15	0.35
PPP4C	ENSG00000149923.13	0.35
VAMP8	ENSG00000118640.10	0.35
PDCL3	ENSG00000115539.13	0.35
PIGU	ENSG00000101464.10	0.35
ZNF593	ENSG00000142684.7	0.35
PSMD11	ENSG00000108671.9	0.35
RP11-385F7.1	ENSG00000270761.1	0.35
COPG1	ENSG00000181789.14	0.35
PAFAH1B3	ENSG00000079462.7	0.35
TMEM258	ENSG00000134825.13	0.35
MRM1	ENSG00000278619.4	0.35
GPS1	ENSG00000169727.12	0.35
AC104667.3	ENSG00000234949.2	0.35
CLDN4	ENSG00000189143.9	0.35
SCAMP3	ENSG00000116521.10	0.35
MRPL53	ENSG00000204822.6	0.35
SERF2	ENSG00000140264.19	0.35
