# Supplementary material for: Multi-omics analysis of TLCD1 as a promising biomarker in pan-cancer
Source: Front Cell Dev Biol. 2024 Mar 15;11:1305906. doi: 10.3389/fcell.2023.1305906 (PMC10978584; doi:10.3389/fcell.2023.1305906)
Supplement: Supplementary file 2 [file Table1.XLSX]

## Sheet: Sheet1
#node	identifier	node_degree
CDK8	9606.ENSP00000370938	28
CEPT1	9606.ENSP00000441980	2
DHRS12	9606.ENSP00000411565	1
DHRS7B	9606.ENSP00000378887	1
EFCAB8	9606.ENSP00000383366	3
MED1	9606.ENSP00000300651	32
MED10	9606.ENSP00000255764	30
MED11	9606.ENSP00000293777	29
MED12	9606.ENSP00000363193	31
MED13	9606.ENSP00000380888	31
MED14	9606.ENSP00000323720	30
MED15	9606.ENSP00000263205	33
MED16	9606.ENSP00000325612	30
MED17	9606.ENSP00000251871	31
MED18	9606.ENSP00000362948	28
MED19	9606.ENSP00000498791	29
MED20	9606.ENSP00000265350	29
MED21	9606.ENSP00000282892	29
MED22	9606.ENSP00000482438	28
MED23	9606.ENSP00000357047	31
MED24	9606.ENSP00000440100	31
MED25	9606.ENSP00000326767	31
MED26	9606.ENSP00000263390	30
MED27	9606.ENSP00000292035	31
MED28	9606.ENSP00000237380	30
MED29	9606.ENSP00000481733	30
MED30	9606.ENSP00000297347	29
MED31	9606.ENSP00000225728	29
MED4	9606.ENSP00000258648	31
MED6	9606.ENSP00000481920	29
MED7	9606.ENSP00000286317	28
MED8	9606.ENSP00000290663	30
MED9	9606.ENSP00000268711	29
MTRNR2L3	9606.ENSP00000443339	3
OCEL1	9606.ENSP00000215061	2
POP1	9606.ENSP00000385787	12
POP4	9606.ENSP00000465213	9
POP5	9606.ENSP00000350098	9
POP7	9606.ENSP00000304353	9
QKI	9606.ENSP00000355094	16
RPP14	9606.ENSP00000412894	9
RPP21	9606.ENSP00000409799	9
RPP25	9606.ENSP00000317691	9
RPP30	9606.ENSP00000389182	9
RPP38	9606.ENSP00000478982	10
RPP40	9606.ENSP00000369391	9
SMIM29	9606.ENSP00000489784	2
TLCD1	9606.ENSP00000292090	10
TRAM1L1	9606.ENSP00000309402	1
TRIP4	9606.ENSP00000261884	14
ZC3H13	9606.ENSP00000242848	22
